# Supplementary material for: Effects of Automatic Deep-Learning-Based Lung Analysis on Quantification of Interstitial Lung Disease: Correlation with Pulmonary Function Test Results and Prognosis
Source: Diagnostics (Basel). 2022 Dec 4;12(12):3038. doi: 10.3390/diagnostics12123038 (PMC9777463; doi:10.3390/diagnostics12123038)
Supplement: Supplementary file 1 [file diagnostics-12-03038-s001.zip]

Archive with 1 entries (1 files):
- diagnostics-2058216-supplementary.pdf
